# Supplementary material for: Unfavorable Mealtime, Meal Skipping, and Shiftwork Are Associated with Circadian Syndrome in Adults Participating in NHANES 2005–2016
Source: Nutrients. 2024 May 23;16(11):1581. doi: 10.3390/nu16111581 (PMC11173982; doi:10.3390/nu16111581)
Supplement: Supplementary file 1 [file nutrients-16-01581-s001.zip]

Archive with 1 entries (1 files):
- nutrients-3005091-supplementary.pdf
